# Supplementary material for: Growth patterns of infants with in- utero HIV and ARV exposure in Cape Town, South Africa and Lusaka, Zambia
Source: BMC Public Health. 2022 Jan 10;22:55. doi: 10.1186/s12889-021-12476-z (PMC8744341; doi:10.1186/s12889-021-12476-z)
Supplement: Supplementary file 2 — Additional file 2: Table S1. Characteristics of women and infants by HIV status and site at 6/10 weeks and 6 months in Cape Town, South Africa and Lusaka, Zambia. [file 12889_2021_12476_MOESM2_ESM.xlsx]

## Sheet: Sheet2
Additional file - Table S1: Characteristics of women and infants by HIV status and site at 6/10 weeks and 6 months in Cape Town, South Africa and Lusaka, Zambia.
		B Positive (South Africa) at 10 weeks					B + Readiness (Zambia) at 6 weeks
	All women n (%)	Women living without HIV	Women living with HIV			All women n (%)	Women living without HIV	Women living with HIV
Maternal	497	251 (50)	246 (49)	p-value		276	127 (46)	149 (54)	p-value
Sociodemographic characteristics
Age (median, IQR) years	30 (25 - 34)	28 (24 - 33)	32 (27 - 36)	<0.001		28 (23 - 32)	26 (22 - 30)	29 (25 - 34)	<0.001
Maternal weight at 6/10 weeks (median, IQR) kg	75 (64 - 89)	78 (65 - 93)	73 (63 - 84)	0.01		59 (53 - 67)	59 (54 - 67)	59 (53 - 67)	0.48
Maternal weight at 6 months (median, IQR) kg	76 (64 - 91)	80 (67 - 97)	73 (63 - 88)	0.004		59 (54 - 66)	60 (55 -67)	58 (53 - 66)	0.05
Height (median, IQR) metres	1.59 (1.55 -1.63)	1.58 (1.54 -1.63)	1.59 (1.55 -1.63)	0.22		1.57 (1.54 -1.62)	1.56 (1.53 -1.60)	1.58 (1.54 -1.62)	0.03
Maternal BMI at 6/10 weeks	30 (26 - 35)	30 (27 - 36)	28 (25 - 33)	0.002		24 (22 - 27)	25 (22 - 27)	24 (21 - 27)	0.02
Maternal BMI at 6 months	30 (26 - 36)	32 (27 - 37)	29 (25 - 35)	<0.001		24 (22 - 27)	25 (23 - 28)	23 (21 - 27)	0.001
ART initiation
Receiving ARVs at conception	172 (70)*	-	172 (70)			84 (56)*	-	256 (65)
Resuming ARVs during pregnancy	35 (14)*	-	35 (14)			65 (43)*	-	35 (9)
Initiating ARVs during pregnancy	39 (16)*	-	39 (16)			-	-	104 (26)
ART duration in pregnancy (median, IQR) weeks	38 (28 - 39)	-	38 (28 - 39)			36 (18 - 38)	-	36 (18 - 38)
Education level completed
Primary	24 (4.83)	8 (3)	16 (7)	0.11		87 (31)	25 (20)	62 (42)	<0.001
Secondary	463 (93)	236 (94)	227 (92)			173 (63)	94 (74)	79 (53)
Tertiary (University)	10 (2)	7 (3)	3 (1)			16 (6)	8 (6)	8 (5)
Relationship with father of child
Married/Cohabiting	229 (46)	125 (50)	104 (42)	0.09		257 (93)	118 (93)	139 (93)	0.9
Not married/ Non-cohabiting	268 (54)	126 (50)	142 (58)			19 (7)	9 (7)	10 (7)
Employment status
Formal employment	167 (34)	71 (28)	96 (39)	0.03		20 (7)	10 (8)	10 (7)	0.85
Informal employment	4 (1)	3 (1)	1 (6)			41 (15)	20 (16)	21 (14)
Unemployed/attending school	326 (65)	177 (71)	149 (61)			215 (77)	97 (76)	118 (79)
Infant
Infant Sex
Male	240 (48)	125 (50)	115 (47)	0.49		139 (50)	64 (50)	75 (48)	0.99
Female	257 (52)	126 (50)	131 (53)			137 (50)	63 (50)	74 (52)
Infant age at 6/10 weeks(median, IQR) in days	72 (70 - 76)	72 (70 - 76)	72 (70 - 76)	0.74		46 (42 - 61)	46 (43 - 64)	46 (42 - 54)	0.18
Infant age at 6 months (median, IQR) in weeks	26 (26 - 26)	26 (26 - 28)	26 (26 - 26)	0.98		26 (23 - 28)	24 (23 - 28)	27 (24 - 30)	0.005
Infant weight at birth (median, IQR) kg
Male	3.1 (2.9 - 3.5)	3.2 (2.9 - 3.5)	3.1 (2.8 - 3.4)	0.47		3.1 (2.9 - 3.5)	3.2 (2.9 - 3.5)	3.1 (2.9 - 3.5)	0.37
Female	3.2 (2.9 - 3.4)	3.3 (3.0 - 3.5)	3.1 (2.8 - 3.3)	<0.001		3.0 (2.8 - 3.4)	3.1 (2.9 - 3.5)	3.0 (2.8 - 3.3)	0.09
Infant weight at 6/10 weeks (median, IQR) kg
Male	5.9 (5.3 - 6.5)	6.1 (5.3 - 6.5)	5.7 (5.2 - 6.3)	0.01		4.9 (4.5 - 5.5)	5.2 (4.7 - 5.7)	4.7 (4.5 - 5.3)	0.001
Female	5.5 (5.0 - 6.1)	5.8 (5.1 - 6.3)	5.4 (4.9 - 5.9)	0.001		4.6 (4.2 - 5.0)	4.8 (4.4 - 5.1)	4.5 (4.1 - 4.9)	0.02
Infant weight at 6 months (median, IQR) kg
Male	8.1 (7.4 - 9.0)	8.2 (7.5 - 9.0)	8.0 (7.3 - 8.9)	0.38		7.2 (6.9 -7.9)	7.3 (6.9 - 7.9)	7.2 (6.8 - 7.9)	0.37
Female	7.7 (6.9 - 8.6)	8.0 (7.1 - 9.0)	7.5 (6.9 - 8.2)	0.005		6.9 (6.5 - 7.4)	6.9 (6.5 - 7.3)	6.8 (6.4 - 7.4)	0.72
Infant length at 6/10 weeks(median, IQR) cm
Male	58 (56 - 60)	59 (57 -60)	58 (56 -59)	0.02		53 (51 - 55)	53 (51 -54)	54 (51 -56)	0.27
Female	57 (55 - 59)	57 (55 - 60)	57 (55 - 58)	0.1		53 (51 - 55)	53 (50 - 53)	53 (51 - 55)	0.19
Infant length at 6 months (median, IQR) cm
Male	66 (64 - 69)	67 (65 - 69)	66 (64 - 68)	0.004		64 (61 - 66)	64 (62 - 67)	63 (61 - 66)	0.24
Female	65 (63 - 67)	66 (63 - 67)	65 (63 - 67)	0.15		64 (62 - 67)	64 (62 - 67)	64 (62 - 66)	0.69
Zscores at 6/10 weeks, mean (SD)
Weight-for-age	-0.04 (1.20)	0.15 (1.22)	-0.25 (1.16)	<0.001		-0.34 (1.08)	-0.14 (1.03)	-0.51 (1.10)	0.004
Length-for-age	-0.74 (1.38)	-0.59 (1.41)	-0.89 (1.34)	0.01		-1.67 (1.32)	-1.87 (1.28)	-1.49 (1.33)	0.01
Weight-for-length	0.90 (1.62)	1.00 (1.60)	0.79 (1.65)	0.13		1.72 (1.92)	2.28 (1.82)	1.25 (1.89)	<0.001
Zscores at 6 months, mean (SD)
Weight-for-age	0.32 (1.26)	0.45 (1.30)	0.19 (1.20)	0.02		-0.51 (1.03)	-0.39 (0.87)	-0.61 (1.15)	0.08
Length-for-age	-0.62 (1.46)	-0.45 (1.46)	-0.79 (1.44)	0.008		-0.95 (1.51)	-0.76 (1.48)	-1.12 (1.53)	0.11
Weight-for-length	1.05(1.50)	1.08 (1.56)	1.02 (1.44)	0.66		0.77 (1.46)	0.80 (1.27)	0.74 (1.44)	0.74
Infant feeding practice at 6/10 weeks
Exclusive breast feeding	297 (60)	164 (65)	133 (54)	<0.001		263 (95)	122 (96)	140 (94)	0.01
Formula feeding only	133 (27)	36 (14)	97 (39)			5 (2)	4 (3)	1 (1)
Mixed breastfeeding and other	64 (13)	51 (21)	16 (7)			7 (3)	0 (0)	7 (5)
Infant feeding practice at 6 months
Exclusive breast feeding	180 (36)	111 (44)	69 (28)	<0.001		115 (41)	59 (46)	56 (37)	0.23
Formula feeding only	236 (47)	82 (33)	154 (63)			160 (58)	68 (54)	92 (62)
Mixed breastfeeding and other	81 (16)	58 (23)	23 (9)			1 (1)	0 (0)	1 (1)
IQR, Interquartile range; n, number of participants* n for WLHIV = 395
