# Supplementary material for: Growth patterns of infants with in- utero HIV and ARV exposure in Cape Town, South Africa and Lusaka, Zambia
Source: BMC Public Health. 2022 Jan 10;22:55. doi: 10.1186/s12889-021-12476-z (PMC8744341; doi:10.1186/s12889-021-12476-z)
Supplement: Supplementary file 3 — Additional file 3: Table S2. Linear mixed effects models for comparison of WAZ, LAZ and WLZ at 6-10 weeks and 6 months of life among infants exclusively breastfed for 6 months of life by infant HIV exposure status. [file 12889_2021_12476_MOESM3_ESM.xlsx]

## Sheet: sensitivity analyses
Additional file - Table S2:Linear mixed effects models for comparison of WAZ, LAZ and WLZ at 6-10 weeks and 6 months of life among infants exclusively breastfed for 6 months of life by infant HIV exposure status.
				Multivariable at 6 -10 weeks		Multivariable at 6 months
	Anthropometric Measure	Predictor	N	β (95% CI)	P-value	β (95% CI)	P-value
Combined	Weight for age z-score	HU	170	Ref		Ref
		HEU	125	-0.29 (-0.58 - -0.01)	0.04	+0.02 (-0.28 - +0.32)	0.88
	Length for age z-score	HU	170	Ref
		HEU	125	+0.03 (-0.30 - +0.37)	0.83	+0.16 (-0.19 - +0.52)	0.36
	Weight for length z-score	HU	170	Ref
		HEU	125	-0.46 (-0.87 - -0.05)	0.03	-0.12 (-0.50 - +0.24)	0.49
South Africa	Weight for age z-score	HU	111	Ref		Ref
		HEU	69	-0.26 (-0.66 - +0.14)	0.2	-0.11 (-0.56 - +0.33)	0.61
	Length for age z-score	HU	111	Ref
		HEU	69	-0.41 (-0.85 - +0.02)	0.06	+0.06 (-0.41 - +0.55)	0.77
	Weight for length z-score	HU	111	Ref
		HEU	69	+0.08 (-0.44 - +0.62)	0.75	-0.25 (-0.77 - +0.26)	0.34
Zambia	Weight for age z-score	HU	59	Ref		Ref
		HEU	56	-0.28 (-0.69 - +0.12)	0.17	+0.22 (-0.17 - + 0.62)	0.26
	Length for age z-score	HU	59	Ref
		HEU	56	+0.61 (+0.09-+ 1.13)	0.02	+0.27 (-0.30 - +0.84)	0.35
	Weight for length z-score	HU	59	Ref
		HEU	56	-1.22 (-1.87 - -0.56)	<0.001	+0.11 (-0.44 - +0.66)	0.68
Adjusted β coefficient for maternal age, maternal bmi, employment, marital status with random intercept for country
Model limited to infants with similar feeding patterns (exclusive breastfeeding) up to 6 months
HEU: infants who were HIV exposed uninfected; HU: Infants who were HIV unexposed
β: mean change in z-score between HEU and HU; CI: confidence interval; N: number of participants
